# Supplementary material for: Identification Mechanism of BACE1 on Inhibitors Probed by Using Multiple Separate Molecular Dynamics Simulations and Comparative Calculations of Binding Free Energies
Source: Molecules. 2023 Jun 15;28(12):4773. doi: 10.3390/molecules28124773 (PMC10305653; doi:10.3390/molecules28124773)
Supplement: Supplementary file 1 [file molecules-28-04773-s001.zip]

Archive with 1 entries (1 files):
- molecules-2451708-supplementary.pdf
